# Supplementary material for: An inducible CRISPRi system for phenotypic analysis of essential genes in Pseudomonas aeruginosa
Source: mBio. 2026 Feb 11;17(3):e02767-25. doi: 10.1128/mbio.02767-25 (PMC12977507; doi:10.1128/mbio.02767-25)
Supplement: Supplemental table — Table S1. [file mbio.02767-25-s0002.xlsx]

## Sheet: Index 
Table S1: [Table S1]
1. Index
2. Plasmids and primers
3. sgRNAs used in this study
4. Target KD measured from RNA-seq experiments
Index
RNA seq experiments
Expt 1	CRISPRiA at 0%, 0.125%, and 0.5% arabinose with 6 hours of induction (~26 hours with leaky P BAD promoter) see Romano et al. 2024
Expt 2	CRISPRiR at 0%, 0.0125%, 0.05% rhamnose with 6 hours of induction
Expt 3	CRISPRiR at 0.05% rhamnose with 6 and 10 hours of induction
Target KD
Gene knockdown from RNAseq experiments 1-3, reported as log 2 fold-change and adjusted p-value

## Sheet: Plasmids and primers
Creation of CRISPRi PrhaBAD	Properties
CTX-TetR-mkate	TetR, Ptrc-mkate
pUC18-mini-Tn7-GmR-dcas9	GmR, Prhabad-dcas9|PproD-sgRNA
CTX-TetR-dcas9	TetR, Prhabad-dcas9
pUC18-mini-Tn7-GmR-sgRNA	GmR, Prhabad-sgRNA
Primer	Name	Description	Sequence	Source
CTX-mkate F	1	Amplify mkate with SacI site	ggttGAGCTCTCATGCCAACCCCTCAGCAAA	This study
CTX-mkate R	2	Amplify mkate with SpeI site	GGTTACTAGTTCAGCGATGGCC	This study
Prhabad-dcas9 F	3	Check for rhamnose-dcas9 cassette	TTGGGGATCCTTAATCTTTCTGCGAATTGAGATGACG	This study
Prhabad-dcas9 R	4	Check for rhamnose-dcas9 cassette	TTGGAAGCTTATTTCAATGGTGATGGTGAT	This study
CTX chk F	5	Check for CTX integration	CGAGTGGTTTAAGGCAACGGTC	This study
CTX chk R-1	6	Check for CTX integration	CCAACATGAGCGCCTCCT	This study
CTX chk R-2	7	Check for CTX integration + FRT flip	AGTTCGGCCTGGTGGAG	This study
Tn7-Prhabad-sgRNA Q5 mutagenesis F	8	Deletion of the dcas9 gene from pUC18-mini-Tn7-GmR-dcas9	ACGACCAGTCTAAAAAGCGCC	This study
Tn7-Prhabad-sgRNA Q5 mutagenesis R	9	Deletion of the dcas9 gene from pUC18-mini-Tn7-GmR-dcas9	GAGACGATTAATGCGTCTCGGT	This study
Tn7 sgRNA chk F	10	Sequence sgRNA region of Tn7-pRhabad-sgRNA	GTTCTATCGCCACGGACGC	This study
Tn7 sgRNA chk R	11	Sequence sgRNA region of Tn7-pRhabad-sgRNA	GGGTGTAGCGTCGTAAGCTAAT	Ref 1
Tn7 int chk R	12	Check for Tn7 integration at glmS site with Tn7 sgRNA chk F	CTGTGCGACTGCTGGAGCTGA	Ref 1
Illumina sgRNA F	13	Target amplicon seq of sgRNA	CATCTTTCCCTGGTTGCCAAT	This study
Illumina sgRNA R	14	Target amplicon seq of sgRNA	CACCTCATGTCAAAACATGGG	This study
References
1) Poulsen, B. E. et al. Multiplexed screen identifies a Pseudomonas aeruginosa-specific small molecule targeting the outer membrane protein OprH and its interaction with LPS. bioRxiv (2024) doi:10.1101/2024.03.16.585348.

## Sheet: sgRNAs
CRISPRi version	sgRNA	Gene Function	PAM	Guide Sequence	Location
1	control g (ctrl g)	non-targeting	NA	GTATAACACATATTAGTGTAT	NA
1.0, 2.0	folA-1	Folate metabolism	NNGCGA	ACCTCATCGTGGAAGGACAAAG	28bp upstream of folA
1	folA-2	Folate metabolism	NNGCGA	ATCGCGCGGTTCTCGCCAAGGG	28bp into folA
1	folA-3	Folate metabolism	NNGCGA	GCCGGCCCGGCAGCGGCCGACC	159bp into folA
1	gyrA	DNA gyrase	NNGTGA	GCTTGTTCAACTGGTACGGCAGCT	794bp into gyrA
1	gyrB	DNA gyrase	NNGTGA	GTGATCGACTCATCCGTATGGA	197bp into gyrB
1	parC	DNA topoisomerase	NNGTGA	AATAATTCAGATAGGCCTGCT	68bp into parC
1	lptA	LPS transport	NNGCGA	ACCACGACGTCGCCGCGGTAGA	152bp into lptA
1	lptD	LPS transport	NNGTGA	GCTGCAGAGCCAGCAGGCTGC	56bp into lptD
1	lptE	LPS transport	NNGTGA	ACCAGGTGGTAGGGCGCGTTGC	197bp into lptE
1	dxr	Isoprenoid synthesis	NNGCGA	AAGCCGGTCAGGGCGAAGGCT	95bp into dxr
1	lpxC	LPS synthesis	NNGTAA	ATCGGCGCCGGTTTCAGGGTC	77bp into lpxC
1	mreB	Rod-shape	NNGCGA	GACGCTCTTCTGGCTGCCATGG	121bp into mreB
1	leuS	Leucyl-tRNA synthetase	NNGTGA	GGTAGTAGTCCGGCTTGCAGG	383bp into leuS
1	rpoB	RNA polymerase	NNGTGA	GTTCCAGCTGGTTGATGTGGCGGG	830bp into rpoB
1	rpsL	30S Ribosomal subunit	NNGTGA	ACTACGCTGTGCTCTTGCAGG	222bp into rpsL
1	rplJ	50S Ribosomal subunit	NNGCGA	GCTTTGGCAGCCTCGTTGACTT	44bp into rplJ
1	murA	Peptidoglycan synthesis	NNGTGA	GCAGGTGCGGCAGGTTGCAGA	121bp into murA
1	pbpA	Peptidoglycan crosslinking	NNGTGA	GCAGGTCCTCGGTGCGTTCGC	278bp into pbpA
1	mkate-1	mKate reporter	NNGTGA	ATTAATTGTCAATTTGTAAGCGA	Between -35 and -10 elements of trc promoter
1	mkate-2	mKate reporter	NNGCGA	GATGATTAATTGTCAATTTGT	Between -35 and -10 elements of trc promoter
1	mkate-3	mKate reporter	NNGTAA	GCCGGATGATTAATTGTCAAT	Between -35 and -10 elements of trc promoter
1.0, 2.0	mkate-4	mKate reporter	Any PAM depending on mutation	GCTCCTTGATCAGCTCGCTCACCA	2bp into mkate
1.0, 2.0	mkate-5	mKate reporter	NNGTAA	GTGATTGTTGACGGTGCCCTCC	48bp into mkate
1	mkate-6	mKate reporter	NNGTGA	GCCCTCGCTGGTGCACTTGAAA	71bp into mkate
1.0, 2.0	mkate-7	mKate reporter	NNGTAA	ATGCGCATGGTCTGGGTGCCC	110bp into mkate
1.0, 2.0	mkate-8	mKate reporter	NNGTGA	GCTCGTAGGTGGTCACGCGCTCCC	272bp into mkate
1.0, 2.0	mkate-9	mKate reporter	NNGCGA	GCCGTTGCTCGGGAAGTTGACG	373bp into mkate
1.0, 2.0	mkate-10	mKate reporter	NNGTGA	GTGGTCTTCAGGTTGCAGATC	513bp into mkate
1.0, 2.0	mkate-11	mKate reporter	NNGCGA	GTCGGCTTCCTTGATGCGCTCC	600bp into mkate
1	mkate-12	mKate reporter	NNGCGA	ACAATCACCATTTCAAGTGCAC	Template strand 61bp into mkate
1	mkate13-1	mKate reporter	NNGCGA	GTGGCCAGGATGTCGA	166bp into mkate	16bp guide
1	mkate13-2	mKate reporter	NNGCGA	GTGGTGGCCAGGATGTCGA	166bp into mkate	19bp guide
1	mkate13-3	mKate reporter	NNGCGA	AGCTGGTGGCCAGGATGTCGA	166bp into mkate	21bp guide
1	mkate13-4	mKate reporter	NNGTGA	GCTCCTTGATCAGCTCGCTCACCA	2bp into mkate	24bp guide
2	control g (ctrl g)	non-targeting	NA	GTATAACACATATTAGTGTAT	NA
2	rhlR	non-essential transcription factor	NNGTGA	GCCATGGACCTCGGTCTTCGGCC	167bp into rhlR
2	folA	Folate metabolism	NNGCGA	ATCGCGCGGTTCTCGCCAAGGG	28bp into folA
2	gyrA	DNA gyrase	NNGTGA	CTTGTTCAACTGGTACGGCAGCT	794bp into gyrA
2	gyrB	DNA gyrase	NNGTGA	GTGATCGACTCATCCGTATGGA	197bp into gyrB
2	parC	DNA topoisomerase	NNGTGA	AATAATTCAGATAGGCCTGCT	68bp into parC
2	lptA	LPS transport	NNGCGA	ACCACGACGTCGCCGCGGTAGA	152bp into lptA
2	lptD	LPS transport	NNGTGA	GCTGCAGAGCCAGCAGGCTGC	56bp into lptD
2	lptE	LPS transport	NNGTGA	ACCAGGTGGTAGGGCGCGTTGC	197bp into lptE
2	dxr	Isoprenoid synthesis	NNGTAA	AAGCCGGTCAGGGCGAAGGCT	95bp into dxr
2	lpxC	LPS synthesis	NNGTAA	ATCGGCGCCGGTTTCAGGGTC	77bp into lpxC
2	mreB	Rod-shape	NNGCGA	GACGCTCTTCTGGCTGCCATGG	121bp into mreB
2	leuS	Leucyl-tRNA synthetase	NNGTGA	GGTAGTAGTCCGGCTTGCAGG	383bp into leuS
2	rpoB	RNA polymerase	NNGTGA	TTCCAGCTGGTTGATGTGGCGGG	830bp into rpoB
2	rpsL	30S Ribosomal subunit	NNGTGA	ACTACGCTGTGCTCTTGCAGG	222bp into rpsL
2	rplJ	50S Ribosomal subunit	NNGCGA	GCTTTGGCAGCCTCGTTGACTT	44bp into rplJ
2	murA	Peptidoglycan synthesis	NNGTAA	TTCGCCATCGAGGCGGTTACCGC	22bp into murA
2	pbpA	Peptidoglycan crosslinking	NNGTGA	GCAGGTCCTCGGTGCGTTCGC	278bp into pbpA

## Sheet: target KD
		Expt 1				Expt 2						Expt 3
		CRISPRiA 6h at 0% arabinose		CRISPRiA 6h at 0.5% arabinose		CRISPRiR 6h 0% rhamnose		CRISPRiR 6h 0.0125% rhamnose		CRISPRiR 6h 0.05% rhamnose		CRISPRiR 6h 0.05% rhamnose		CRISPRiR 10h 0.05% rhamnose
PA14 Gene ID	Target Gene	L2FC	padj	L2FC	padj	L2FC	padj	L2FC	padj	L2FC	padj	L2FC	padj	L2FC	padj
PA14_19120	rhlR	N.A	N.A	N.A	N.A	0.35	0.17378	-1.9	0.0092	-1.42	0.00088	-6.17503	2.8302e-77	-4.96759	8.78717e-44
PA14_04580	folA	0.71	0.1	-3.28	0.056	0.05	0.82	-4.3	0.045	-2.13	0.16	-3.43822	0.0365591	-3.2121	0.074843
PA14_23260	gyrA	-0.04	0.1	0.27	0.93	0.3	0.22	0.23	0.51	-0.27	0.17	-5.47247	3.94531e-32	-4.37204	3.99592e-23
PA14_00050	gyrB	-1.44	1	-1.68	2.9e-12	0.5	0.295121	-0.69	0.91	-2.01	1.9e-08	-3.93207	3.597e-37	-2.93753	7.37665e-21
PA14_65605	parC	-2.41	1	-2.55	9.6e-06	-0.06	0.104713	-0.89	0.92	-1.39	0.0085	-1.3285	0.0379561	-3.41981	4.68932e-11
PA14_57920	lptA	-1.36	0.8531	-1.92	1.9e-05	-0.17	0.107152	-0.42	0.91	-1.18	0.0038	-4.03903	9.545e-12	-3.67035	2.829e-09
PA14_07770	lptD	-2.02	1	-3.27	3.4e-35	0.16	0.112202	-2	0.024	-3.3	2.9e-25	-3.69513	1.7805e-23	-4.27336	1.67384e-43
PA14_12210	lptE	-0.08	0.1	-1.4	0.63	-0.19	0.107152	-0.62	0.91	-0.71	0.64	-3.04828	6.96126e-07	-3.00461	0.00377299
PA14_17130	dxr	-1.49	0.676083	-1.69	0.017	0.3	0.107152	-1.36	0.82	-2.44	9.2e-06	-2.06869	0.0276515	-3.88619	1.11449e-10
PA14_57260	lpxC	-2.65	1	-4.87	3e-73	-0.29	0.107152	-2.8	9.1e-07	-4.12	7.9e-37	-6.69962	1.68293e-154	-7.04429	7.05315e-85
PA14_58150	mreB	-2.14	0.999931	-3.53	4.3e-15	0.24	0.107152	-1.43	0.34	-1.74	2.2e-08	-5.32191	1.60117e-41	-4.65617	2.70369e-32
PA14_12230	leuS	-0.65	0.0125893	-2.3	2.8e-13	0.38	0.194984	-1.03	0.94	-1.4	1.2e-06	-5.09936	7.18572e-41	-4.74012	7.11391e-33
PA14_08760	rpoB	-0.67	0.991517	0.25	0.39	0.53	0.288403	-0.09	0.93	-0.46	0.267	-2.61647	3.27126e-24	-2.12146	3.26112e-15
PA14_08790	rpsL	-0.54	0.398107	-1.55	3.6e-12	-0.36	0.107152	-0.64	0.9	-1.05	0.00086	-4.41969	2.10201e-30	-3.20966	2.37534e-13
PA14_08740	rplJ	0	0.1	-0.66	0.0019	-0.4	0.109648	-0.11	0.91	-0.76	0.43	-0.913993	0.00129112	-0.647264	0.0140981
PA14_57810	murA	-2.23	1	-3.26	6.8e-36	-0.35	0.109648	-3.2	8.3e-06	-3.04	4.1e-17	-6.82965	4.26256e-41	-5.86257	8.36821e-47
PA14_12060	pbpA	-1.78	0.994489	-1.74	0.0082	-0.29	0.107152	-0.74	0.93	-0.62	0.96	-4.3994	4.92764e-12	-4.55873	1.42994e-11
